# Supplementary material for: Incomplete proline catabolism drives premature sperm aging
Source: Aging Cell. 2021 Jan 21;20(2):e13308. doi: 10.1111/acel.13308 (PMC7884046; doi:10.1111/acel.13308)
Supplement: Supplementary file 5 — Table S1 [file ACEL-20-e13308-s005.xlsx]

## Sheet: Table S1
Table S1. Sample size and replicate number for all experiments.
Fig 1H-I	WT	alh-6	prdh-1	alh-6;prdh-1
3000-5000 worms each	6	6	3	6
Fig 2A	WT	alh-6	alh-6;prdh-1
total n from 3 reps	287	297	317
Fig 2B	WT	alh-6	alh-6;prdh-1
total n from 3 reps	333	450	429
Fig 2C-D	gst-4p::gfp males	alh-6;gst-4p::gfp males	alh-6;prdh-1;gst-4p::gfp males
number of worms	19	20	19
Fig 2E	WT	alh-6	alh-6;prdh-1
number of worms	14	15	10
Fig 2F	WT x gst-4p::gfp males	WT x alh-6;gst-4p::gfp males	WT x alh-6;prdh-1;gst-4p::gfp males
number of worms	11	14	8
Fig 3A	WT	alh-6	alh-6 + NAC
total n from 3 reps	287	297	322
Fig 3B	WT	alh-6	alh-6 + NAC
total n from 3 reps	333	450	435
Fig 3C	WT	WT + NAC
total n from 3 reps	287	300
Fig 3D	WT	WT + NAC
total n from 3 reps	333	426
Fig 3E	alh-6;prdh-1	alh-6;prdh-1 + NAC
total n from 3 reps	317	283
Fig 3F	alh-6;prdh-1	alh-6;prdh-1 + NAC
total n from 3 reps	429	293
Fig 3G	WT	WT + paraquat
total n from 3 reps	300	300
Fig 3H	WT	WT + paraquat
total n from 3 reps	300	300
Fig 3I	WT - L4440	WT - ctl-2 RNAi	WT - gpx-5 RNAi	WT - sod-1 RNAi	WT - sod-2 RNAi
total n from 3 reps	300	300	300	300	300
Fig 3J	WT - L4440	WT - ctl-2 RNAi	WT - gpx-5 RNAi	WT - sod-1 RNAi	WT - sod-2 RNAi
total n from 3 reps	300	300	300	300	300
Fig 4A	WT	WT + malate/fumarate
total n from 3 reps	300	300
Fig 4B	alh-6	alh-6 + malate/fumarte
total n from 3 reps	300	300
Fig 4C	WT	WT + malate/fumarate
total n from 3 reps	300	289
Fig 4D	alh-6	alh-6 + malate/fumarte
total n from 3 reps	300	300
Fig 4E	WT x gst-4p::gfp males	WT x gst-4p::gfp males + malate/fumarate
number of worms	11	9
Fig 4F	WT x alh-6;gst-4p::gfp males	WT x alh-6;gst-4p::gfp males + malate/fumarate
number of worms	14	10
Fig 5G	WT	alh-6	alh-6;prdh-1
total n from 3 reps	102	99	124
Fig 5H	WT	alh-6	alh-6 + NAC
total n from 3 reps	69	89	96
Fig 5I	WT	WT + NAC
total n from 3 reps	69	120
Fig 6A	WT	alh-6	alh-6;prdh-1
total n from 3 reps	Day 1 - 375	Day 1 - 375	Day 1 - 362
	Day 6 - 375	Day 6 - 375	Day 6 - 375
	Day 8 - 375	Day 8 - 375	Day 8 - 375
	Day 10 - 368	Day 10 - 361	Day 10 - 361
Fig 6B	WT x gst-4p::gfp males	WT x alh-6;gst-4p::gfp males	WT x alh-6;prdh-1;gst-4p::gfp males
number of worms	14	14	18
Fig 6C-D	3 months	12 months
number of mice	5	5
Fig 6E	3 months	12 months
number of mice	3	3
Fig S1E-J	WT	alh-6	prdh-1	alh-6;prdh-1
3000-5000 worms each	6	6	3	6
Fig S2A	WT	alh-6	alh-6 + Vit C
total n from 3 reps	287	297	300
Fig S2B	WT	WT + Vit C
total n from 3 reps	287	309
Fig S2C	WT	alh-6	alh-6 + Vit C
total n from 3 reps	333	450	442
Fig S2D	WT	WT + Vit C
total n from 3 reps	333	430
Fig S2G	alh-6 - L4440	alh-6 - ctl-2 RNAi	alh-6 - gpx-5 RNAi	alh-6 - sod-1 RNAi	alh-6- sod-2 RNAi
total n from 3 reps	300	300	300	300	300
Fig S2H	alh-6 - L4440	alh-6 - ctl-2 RNAi	alh-6 - gpx-5 RNAi	alh-6 - sod-1 RNAi	alh-6- sod-2 RNAi
total n from 3 reps	300	300	300	300	300
Fig S2I	WT	WT + malate/fumarate
3000-5000 worms each	3	3
Fig S2J	alh-6	alh-6 + malate/fumarte
3000-5000 worms each	3	3
Fig S3A-B	3 months	12 months
number of mice	5	5
Fig S3C	3 months	12 months
number of mice	3	3
Fig S4A	WT	alh-6
total n from 3 reps	118	110
Fig S4B	alh-6	alh-6;prdh-1
total n from 3 reps	110	128
Fig S4C-D	WT	alh-6	alh-6;prdh-1
total n from 3 reps	126	141	104
