# Supplementary material for: Incomplete proline catabolism drives premature sperm aging
Source: Aging Cell. 2021 Jan 21;20(2):e13308. doi: 10.1111/acel.13308 (PMC7884046; doi:10.1111/acel.13308)
Supplement: Supplementary file 6 — Table S2 [file ACEL-20-e13308-s006.xlsx]

## Sheet: Sheet1
Table S2. List of primer sequences used in RT-PCR experiments
gene	Forward primer	Reverse primer
prdh-1	CCAATGTGTCCGTAATGGTG	AGACTGAGAAACCGGCTTGA
allh-6	GGAGCTGGAGCATTATGAGC	GCTTCCAGAGGGAGACGTTA
pycr-1	CTCAGGCAGAATCACAGCAG	GGAGCGATTTCAGAAGCAAC
pycr-4	GTTCTCAACGCGAAGTTGC	GCAGGACTACTCCCTCCAAT
alh-13	GGACCAAAACTTGCAGCTCT	AGGAAGTGTTCGGCTGTGTT
oatr-1	GCTGTGGTTGTATTCGCTGA	GTATCCAGGATCTGGGAGCA
PRODH	TCTCTCGAACATCCTTTGCC	GCGCAACCTGCTAGTGCT
ALDH4A1	GCTCATTGGCCACCTTTAGA	TTAAGAGTCTCCGCGATGCT
